# Supplementary material for: Pediatric Dentists’ Practice Patterns in the Management of Permanent Teeth Needing Endodontic Treatment
Source: Dent J (Basel). 2025 Apr 26;13(5):191. doi: 10.3390/dj13050191 (PMC12109604; doi:10.3390/dj13050191)
Supplement: Supplementary file 1 [file dentistry-13-00191-s001.zip]

Archive with 1 entries (1 files):
- dentistry-3568845-SI.pdf
